# Supplementary material for: Age-dependent electroencephalogram (EEG) patterns during sevoflurane general anesthesia in infants
Source: eLife. 2015 Jun 23;4:e06513. doi: 10.7554/eLife.06513 (PMC4502759; doi:10.7554/eLife.06513)
Supplement: Source code 1. — Custom-written MATLAB code (with simulated data) for computing global coherence. DOI: http://dx.doi.org/10.7554/eLife.06513.019 [file elife06513s002.zip]

Archive with 19 entries (16 files):
- Source File 1_Global Coherence/
- Source File 1_Global Coherence/electro_loc.locs
- __MACOSX/
- __MACOSX/Source File 1_Global Coherence/
- __MACOSX/Source File 1_Global Coherence/._electro_loc.locs
- Source File 1_Global Coherence/coherence_example.mat
- __MACOSX/Source File 1_Global Coherence/._coherence_example.mat
- Source File 1_Global Coherence/Source_File_1_GlobalCoherence.m
- __MACOSX/Source File 1_Global Coherence/._Source_File_1_GlobalCoherence.m
- Source File 1_Global Coherence/PlotHeadEyesEars.m
- __MACOSX/Source File 1_Global Coherence/._PlotHeadEyesEars.m
- Source File 1_Global Coherence/topoplot_linear.m
- __MACOSX/Source File 1_Global Coherence/._topoplot_linear.m
- Source File 1_Global Coherence/GlobalCoherence.m
- __MACOSX/Source File 1_Global Coherence/._GlobalCoherence.m
- Source File 1_Global Coherence/SimData.mat
- __MACOSX/Source File 1_Global Coherence/._SimData.mat
- Source File 1_Global Coherence/surfaceplot_2D_interp.m
- __MACOSX/Source File 1_Global Coherence/._surfaceplot_2D_interp.m
