# Supplementary material for: Age-dependent electroencephalogram (EEG) patterns during sevoflurane general anesthesia in infants
Source: eLife. 2015 Jun 23;4:e06513. doi: 10.7554/eLife.06513 (PMC4502759; doi:10.7554/eLife.06513)
Supplement: Source code 1. — Custom-written MATLAB code (with simulated data) for computing global coherence. DOI: http://dx.doi.org/10.7554/eLife.06513.019 [file elife06513s002.zip › Source File 1_Global Coherence/electro_loc.locs]

21	0	0.500	Fpz
10	0	0.257	Fz
11	0	0.000	Cz
22	180	0.256	Pz
29	180	0.499	Oz
1	-18	0.500	Fp1
12	18	0.500	Fp2
2	-54	0.500	F7
6	-39	0.332	F3
17	39	0.332	F4
13	54	0.500	F8
31	-69	0.391	FC5
4	-44.9	0.179	FC1
15	44.9	0.179	FC2
32	69	0.391	FC6
3	-90	0.500	T7
7	-89.9	0.257	C3
18	89.9	0.257	C4
14	90	0.500	T8
25	-111	0.390	CP5
23	-135	0.179	CP1
24	135	0.179	CP2
26	111	0.390	CP6
27	-126	0.500	P7
8	-141	0.331	P3
19	141	0.331	P4
28	126	0.500	P8
5	-162	0.500	O1
18	162	0.500	O2
33	180	0.128	CPz
30	180	0.378	POz
9 -90 0.511 M1
20 90 0.511 M2
