# Supplementary material for: Age-dependent electroencephalogram (EEG) patterns during sevoflurane general anesthesia in infants
Source: eLife. 2015 Jun 23;4:e06513. doi: 10.7554/eLife.06513 (PMC4502759; doi:10.7554/eLife.06513)
Supplement: Source code 1. — Custom-written MATLAB code (with simulated data) for computing global coherence. DOI: http://dx.doi.org/10.7554/eLife.06513.019 [file elife06513s002.zip › Source File 1_Global Coherence/PlotHeadEyesEars.m]

%
%%%%%%%%%%%%%%%%%%%%%%%%% Plot cartoon head, ears, nose %%%%%%%%%%%%%%%%%%%%%%%%%%%%%%%%%%%%%
%

rmax = 0.4;
headrad = 0.5;
plotrad = 0.4;

hwidth = 0.007;
hin = 1*headrad*(1- hwidth/2);

rx = sin([0:pi/20:2*pi]);
ry = cos([0:pi/20:2*pi]);

%%%%%%%%%%%%%%%%%%% Plot head outline %%%%%%%%%%%%%%%%%%%%%%%%%%%
%
headx = [[rx(:)' rx(1) ]*(hin+hwidth)  [rx(:)' rx(1)]*hin];
heady = [[ry(:)' ry(1) ]*(hin+hwidth)  [ry(:)' ry(1)]*hin];

%
%%%%%%%%%%%%%%%%%%% Plot ears and nose %%%%%%%%%%%%%%%%%%%%%%%%%%%
%
base  = rmax-.0046;
basex = 0.18*rmax;                   % nose width
tip   = 1.15*rmax;
tiphw = .04*rmax;                    % nose tip half width
tipr  = .01*rmax;                    % nose tip rounding
q = .04; % ear lengthening
EarX  = [.497-.005  .510  .518  .5299 .5419  .54    .547   .532   .510   .489-.005] - .1; % rmax = 0.5
EarY  = [q+.0555 q+.0775 q+.0783 q+.0746 q+.0555 -.0055 -.0932 -.1313 -.1384 -.1199];
sf    = headrad/plotrad;                                          % squeeze the model ears and nose
% by this factor

plot([basex;tiphw;0;-tiphw;-basex]*sf,[base;tip-tipr;tip;tip-tipr;base]*sf,...
    'k','LineWidth',2);                 % plot nose
hold on
plot(EarX*sf,EarY*sf,'k','LineWidth',2)    % plot left ear
plot(-EarX*sf,EarY*sf,'k','LineWidth',2)   % plot right ear
plot(rx*headrad,ry*headrad,'k','LineWidth',2)
hold off
