# Supplementary material for: Age-dependent electroencephalogram (EEG) patterns during sevoflurane general anesthesia in infants
Source: eLife. 2015 Jun 23;4:e06513. doi: 10.7554/eLife.06513 (PMC4502759; doi:10.7554/eLife.06513)
Supplement: Source code 1. — Custom-written MATLAB code (with simulated data) for computing global coherence. DOI: http://dx.doi.org/10.7554/eLife.06513.019 [file elife06513s002.zip › Source File 1_Global Coherence/GlobalCoherence.m]

% Compute multitaper cross-spectral matrix and its singular value decomposition
%
%   This code implements the primary eigenvector of the cross-spectral matrix using EEG data of all channels 
%   described in Cornelissen et al., 2015 eLife.
%
%   Usage:
%   [PU_mean, freq, gcoh] = GlobalCoherence(Fs, data)
%
%   Input:
%       Fs: sampling rate
%       data: EEG data (length of timeseries X the number of channels)
%
%   Output:
%       PU_mean: primary eigenvector (the number of channels X frequencies)
%       freq: index of frequencies
%       gcoh: global coherence (indices of frequency X incices of time) 
%
%   From the paper:
%  "Age-dependent electroencephalogram (EEG) patterns during sevoflurane general anesthesia in infants"
%   Cornelissen, L, Kim, S-E, Purdon, PL, Brown, EN & Berde, CB
%   eLife, 2015
%
%   Copyright 2015 The General Hospital Coporation, authored by Seong-Eun Kim, Ph.D.
%   This work is licensed under a Creative Commons Attribution-NonCommercial-ShareAlike 4.0 International License.
%   (http://creativecommons.org/licenses/by-nc-sa/4.0/)
%
%   Last modified 5/26/2015
%********************************************************************
function [PU_mean, freq, gcoh] = GlobalCoherence(Fs, data)

% multitaper parameters
loadFs = Fs; % Original Sampling Freq
mw = [2 2]; mwFs = mw*loadFs;
params = struct('tapers',[2,3],'pad',0,'Fs',loadFs,'fpass',[0,40],'err',0,'trialave',0);

% length of data, number of channels
[Nlength, Nchan] = size(data);
% number of moving window
Nmw = ceil((Nlength-mwFs(1))/mwFs(2)); 
% Take a linear detrend
chu_data = detrend(data(1:mwFs(1),:));
% multi-taper spectrum. ask aaron for all the essential files.
[Pxy,freq] = pkmtxsptrm(chu_data,params);
Nfreq = numel(freq);
somefreq = 1:Nfreq;

% make space for second to end
Pxy(:,:,:,2:Nmw) = nan;

% Compute multi-taper cross-spectrum
disp('pkmtxsptrm starts'); 
for qq = 2:Nmw,
    qp = qq-1;
    chu_data = detrend(data(mwFs(2)*qp+(1:mwFs(1)),:));
    Pxy(:,:,:,qq) = pkmtxsptrm(chu_data,params);
end
disp('pkmtxsptrm ended');       

disp('medfilt1 starts'); 
% Take 1-dimensional median filter
Pxy_med = medfilt1(real(Pxy),5,[],4)+1i*medfilt1(imag(Pxy),5,[],4);
disp('medfilt1 ended'); 

disp('svd starts'); 
gcohS = nan(Nmw,Nfreq,Nchan);
PU = nan(Nchan,Nfreq,Nmw);
gcoh = nan(Nfreq,Nmw);

for qq = 1:Nmw,
    for loopfreq = somefreq,
        % Compute the singular value decomposition of the cross-spectral matrix
        [U,S] = svd(squeeze(Pxy_med(loopfreq,:,:,qq)));
        gcohS(qq,loopfreq,:) = diag(S);
        % Compute global coherence
        gcoh(loopfreq,qq) = max(diag(S))/trace(S);
        % Primary eigenvector
        PU(:,loopfreq,qq) = U(:,1);
    end
end
% Take a mean of primary eigenvectors across time
PU_mean = mean(PU,3);

disp('svd ended'); 
