# Supplementary material for: Age-dependent electroencephalogram (EEG) patterns during sevoflurane general anesthesia in infants
Source: eLife. 2015 Jun 23;4:e06513. doi: 10.7554/eLife.06513 (PMC4502759; doi:10.7554/eLife.06513)
Supplement: Source code 1. — Custom-written MATLAB code (with simulated data) for computing global coherence. DOI: http://dx.doi.org/10.7554/eLife.06513.019 [file elife06513s002.zip › Source File 1_Global Coherence/surfaceplot_2D_interp.m]

%   Creates a 2D surface from electrode location information with a colormap corresponding to data from channel 
%
%   Usage:
%   [interpplot, xmesh, ymesh] = surfaceplot_2D_interp(data)
%
%   Input:
%       data:  33 x 1 vector of data from 33 channels
%
%   Output:
%       interpplot: interpolated data over the brain using 33 channels
%       xmesh: x coordinate of the corresponding interpoated data
%       ymesh: y coordinate of the corresponding interpoated data
%
%   From the paper:
%  "Age-dependent electroencephalogram (EEG) patterns during sevoflurane general anesthesia in infants"
%   Cornelissen, L, Kim, S-E, Purdon, PL, Brown, EN & Berde, CB
%   eLife, 2015
%
%   Copyright 2015 The General Hospital Coporation, authored by Seong-Eun Kim, Ph.D.
%   This work is licensed under a Creative Commons Attribution-NonCommercial-ShareAlike 4.0 International License.
%   (http://creativecommons.org/licenses/by-nc-sa/4.0/)
%
%   Last modified 5/26/2015
%   surfaceplot_2D_interp.m
%
%********************************************************************

function [interpplot, xmesh, ymesh] = surfaceplot_2D_interp(data)
% compute interpolated data using the topolot_linear funtion of eeglab with the positions of electrodes
[h, interpplot, ~, xmesh, ymesh] = topoplot_linear(data(:), 'electro_loc.locs', ...
'electrodes', 'off', 'style', 'map', 'shading', 'flat', 'hcolor', 'k', 'whitebk', 'off', ...
'numcontour', 20, 'conv', 'off','intsquare','off','intrad',.5,'noplot','on','maplimits',[0,1], ...
'headrad',0.5);
end

 
