# Supplementary material for: Age-dependent electroencephalogram (EEG) patterns during sevoflurane general anesthesia in infants
Source: eLife. 2015 Jun 23;4:e06513. doi: 10.7554/eLife.06513 (PMC4502759; doi:10.7554/eLife.06513)
Supplement: Source code 2. — Custom-written MATLAB code (with simulated data) for computing multitaper spectra and bootstrap CIs. DOI: http://dx.doi.org/10.7554/eLife.06513.020 [file elife06513s003.zip]

Archive with 15 entries (12 files):
- Source File 2_Spectrogram/
- Source File 2_Spectrogram/.DS_Store
- __MACOSX/
- __MACOSX/Source File 2_Spectrogram/
- __MACOSX/Source File 2_Spectrogram/._.DS_Store
- Source File 2_Spectrogram/Source_File_2_Spectrogram_BootCI.m
- __MACOSX/Source File 2_Spectrogram/._Source_File_2_Spectrogram_BootCI.m
- Source File 2_Spectrogram/boundedline.m
- __MACOSX/Source File 2_Spectrogram/._boundedline.m
- Source File 2_Spectrogram/BootstrapCI.m
- __MACOSX/Source File 2_Spectrogram/._BootstrapCI.m
- Source File 2_Spectrogram/SimData.mat
- __MACOSX/Source File 2_Spectrogram/._SimData.mat
- Source File 2_Spectrogram/DrwRdmSmpl.m
- __MACOSX/Source File 2_Spectrogram/._DrwRdmSmpl.m
