# Supplementary material for: Age-dependent electroencephalogram (EEG) patterns during sevoflurane general anesthesia in infants
Source: eLife. 2015 Jun 23;4:e06513. doi: 10.7554/eLife.06513 (PMC4502759; doi:10.7554/eLife.06513)
Supplement: Source code 2. — Custom-written MATLAB code (with simulated data) for computing multitaper spectra and bootstrap CIs. DOI: http://dx.doi.org/10.7554/eLife.06513.020 [file elife06513s003.zip › Source File 2_Spectrogram/Source_File_2_Spectrogram_BootCI.m]

% Compute group spectral power and statistical difference using the bootstrap algorithm
%
%   This code computes the multitaper spectrogram and statistical difference in spectral power between two groups. We can compute the bootstrap confidence intervals of median difference
%   between two groups by resampling the Fourier coefficients.
%
%   Usage:
%   Main_Spectrogram_BootCI: Main code to compute the spectral power and the bootstrap confidence interval using simulated data from a higher order AR model.  
%   DrwRdmSmpl: Draw random samples from normal distribution and generate Fourier coefficients
%   BootstrapCI: Compute the confidence interval for the median spectral power difference between two groups
%
%   From the paper:
%  "Age-dependent electroencephalogram (EEG) patterns during sevoflurane general anesthesia in infants"
%   Cornelissen, L, Kim, S-E, Purdon, PL, Brown, EN & Berde, CB
%   eLife, 2015
%
%   Copyright 2015 The General Hospital Coporation, authored by Seong-Eun Kim, Ph.D.
%   This work is licensed under a Creative Commons Attribution-NonCommercial-ShareAlike 4.0 International License.
%   (http://creativecommons.org/licenses/by-nc-sa/4.0/)
%
%   Last modified 5/26/2015

close all; clear all;

% Load simulated data for 0-3 months (data_YB) and 4-6 months (data_OB)
load('SimData.mat')

% sampling rate = 250Hz
Fs = 250;

% Parameters for the multitaper spectral estimation 
params.Fs=Fs;
params.fpass = [0 40];
params.tapers=[2 3];
movingwin=[2 0.1];

% Estimate the spectrogram using mutitaper spectral estimation
[spect_YB, stimes, sfreqs]=mtspecgramc(data_YB, movingwin, params);
%Take a median of spectrogram across 10 subjects
med_spect_YB = median(spect_YB,3);

figure('color','w','units','normalized','position',[0 0 0.9 0.9]);
subplot(2,2,1)
imagesc(stimes, sfreqs, pow2db(med_spect_YB(:,:)'));
set(gca,'clim',[-20 15])
axis xy; 
ylabel('Frequency (Hz)');
xlabel('Time (s)');
title('Generated specrum by AR models for 0-3 Months');
c = colorbar;
ylabel(c,'Power (dB)');
ylim([0 30])

% Estimate the spectrogram using mutitaper spectral estimation
[spect_OB, stimes, sfreqs]=mtspecgramc(data_OB, movingwin, params);

%Take a median of spectrogram across 10 subjects
med_spect_OB = median(spect_OB,3);

subplot(2,2,2)
imagesc(stimes, sfreqs, pow2db(med_spect_OB(:,:)'));
set(gca,'clim',[-20 15])
axis xy; 
ylabel('Frequency (Hz)');
xlabel('Time (s)');
title('Generated specrum by AR models for 4-6 Months');
c = colorbar;
ylabel(c,'Power (dB)');
ylim([0 30])


% Take a mean across time to spectrograms and change the linear scale to dB
MeanPower_YB_dB = pow2db(squeeze(nanmean(spect_YB)));
MeanPower_OB_dB = pow2db(squeeze(nanmean(spect_OB)));

% Plot boundline for each group
subplot(2,2,3);
Oe1 = prctile(MeanPower_OB_dB(1:61,:), 25, 2);
Oyy = prctile(MeanPower_OB_dB(1:61,:), 50, 2);
Oe2 = prctile(MeanPower_OB_dB(1:61,:), 75, 2);
Oee = [Oyy-Oe1 Oe2-Oyy];
Oyy = Oyy';

Ax(1) = boundedline(sfreqs(1:61),Oyy(1:61), Oee(1:61),'b');

hold on

e1 = prctile(MeanPower_YB_dB(1:61,:), 25, 2);
yy = prctile(MeanPower_YB_dB(1:61,:), 50, 2);
e2 = prctile(MeanPower_YB_dB(1:61,:), 75, 2);
ee = [yy-e1 e2-yy];
yy = yy';

Ax(2) = boundedline(sfreqs(1:61),yy(1:61), ee(1:61),'r');

ylim([-20 30])
xlim([0 30])
ylabel('Power (dB)', 'FontSize',11)
xlabel('Frequency (Hz)', 'FontSize', 11)
set(gca,'XTick',[0 10 20 30]);
set(gca,'XMinorTick','on','YMinorTick','on');  
legend(Ax,'4-6 months)', '0-3 months)');
title('Spectral power (IQR) for 10 generated samples');

% Take a mean across time to spectrograms in the linear scale
MeanPower_YB = squeeze(nanmean(spect_YB));
MeanPower_OB = squeeze(nanmean(spect_OB));

% Compute bootstrap confidence intervals
BootCI=BootstrapCI(MeanPower_YB, MeanPower_OB, 2000);

subplot(2,2,4);
plot(sfreqs(1:61),BootCI(2,1:61),'r','linewidth',2)
hold on
plot(sfreqs(1:61),BootCI(1,1:61),'b','linewidth',2)
hold on
line([0 30],[0 0],'Color',[.2 .2 .2])
ylim([-5 25])
xlabel('Frequency (Hz)');
ylabel('Difference (dB)');
legend('Upper boundary (97.5%)','Lower boundary (2.5%)')
title('Bootstrap confidence interval for median difference');
