# Supplementary material for: Age-dependent electroencephalogram (EEG) patterns during sevoflurane general anesthesia in infants
Source: eLife. 2015 Jun 23;4:e06513. doi: 10.7554/eLife.06513 (PMC4502759; doi:10.7554/eLife.06513)
Supplement: Source code 2. — Custom-written MATLAB code (with simulated data) for computing multitaper spectra and bootstrap CIs. DOI: http://dx.doi.org/10.7554/eLife.06513.020 [file elife06513s003.zip › Source File 2_Spectrogram/BootstrapCI.m]

% Compute group spectral power and statistical difference using the bootstrap algorithm
%
%   This code implements statistical difference from spectral power of two groups 
%   described in LCornelissen et al., 2015 eLife. We can compute the bootstrap confidence intervals of median difference
%   between two groups by resampling the Fourier coefficients.
%
%   Usage:
%   BootCI=BootstrapCI(spectra_group1, spectra_group2, num_bootstrap)
%
%   Input:
%       spectra_group1: spectral power for group 1 (number of frequency X number of subjects in the group)
%       spectra_group2: spectral power for group 2 (number of frequency X number of subjects in the group)
%       num_bootstrap: the number of bootstrap samples
%
%   Output:
%       BootCI: 95% confidence interval ((upper boundary & lower boundary) X number of frequency)
%
%   From the paper:
%  "Age-dependent electroencephalogram (EEG) patterns during sevoflurane general anesthesia in infants"
%   Cornelissen, L, Kim, S-E, Purdon, PL, Brown, EN & Berde, CB
%   eLife, 2015
%
%   Copyright 2015 The General Hospital Coporation, authored by Seong-Eun Kim, Ph.D.
%   This work is licensed under a Creative Commons Attribution-NonCommercial-ShareAlike 4.0 International License.
%   (http://creativecommons.org/licenses/by-nc-sa/4.0/)
%
%   Last modified 5/26/2015
%********************************************************************

function BootCI=BootstrapCI(spectra_group1, spectra_group2, num_bootstrap)

% The number of subjects in each group
nGroup1 = size(spectra_group1,2);
nGroup2 = size(spectra_group2,2);

for ii = 1 : num_bootstrap
    disp(ii)
    for k = 1:nGroup1
        %Draw Fourier coefficients
        CxDr1 = DrwRdmSmpl(spectra_group1(:,k));
        %Compute the spectral power
        SpDr1(:,k) = squeeze(mean(abs(CxDr1).^2,2));
    end
    for k = 1:nGroup2
        %Draw Fourier coefficients
        CxDr2 = DrwRdmSmpl(spectra_group2(:,k));
        %Compute the spectral power
        SpDr2(:,k) = squeeze(mean(abs(CxDr2).^2,2));
    end
    % Compute the difference between median powers across subjects in each group
    median_diff(:,ii) = nanmedian(pow2db(SpDr2),2) - nanmedian(pow2db(SpDr1),2);
end

% Compute the 95% confidence interval from the bootstrapped samples
alpha = 0.05;
pct1 = 100*alpha/2;
pct2 = 100-pct1;

lower = prctile(median_diff,pct1,2); 
upper = prctile(median_diff,pct2,2);
BootCI =[lower';upper'];  
