# Supplementary material for: Age-dependent electroencephalogram (EEG) patterns during sevoflurane general anesthesia in infants
Source: eLife. 2015 Jun 23;4:e06513. doi: 10.7554/eLife.06513 (PMC4502759; doi:10.7554/eLife.06513)
Supplement: Source code 2. — Custom-written MATLAB code (with simulated data) for computing multitaper spectra and bootstrap CIs. DOI: http://dx.doi.org/10.7554/eLife.06513.020 [file elife06513s003.zip › Source File 2_Spectrogram/DrwRdmSmpl.m]

% Resample Fourier coefficients from the normal distribution
%
%   This code implements the bootstrap algorithms to resample Fourier coefficients from the normal distribution 
%   described in Cornelissen et al., 2015 eLife. We can compute the bootstrap confidence intervals of median difference
%   between two groups by using the Fourier coefficients.
%
%   Usage:
%   CxDr = DrwRdmSmpl(spect)
%
%   Input:
%       spect = spectral power (number of frequency X 1)
%
%   Output:
%       CxDr = resampled Fourier coefficeints (number of frequency X 1)
%
%   From the paper:
%  "Age-dependent electroencephalogram (EEG) patterns during sevoflurane general anesthesia in infants"
%   Cornelissen, L, Kim, S-E, Purdon, PL, Brown, EN & Berde, CB
%   eLife, 2015
%
%   Copyright 2015 The General Hospital Coporation, authored by Seong-Eun Kim, Ph.D.
%   This work is licensed under a Creative Commons Attribution-NonCommercial-ShareAlike 4.0 International License.
%   (http://creativecommons.org/licenses/by-nc-sa/4.0/)
%
%   Last modified 5/26/2015
%********************************************************************

function CxDr = DrwRdmSmpl(spect)

nfft = size(spect,1);

%Draw samples for a real part of Fourier coefficients
ReDrw = randn(nfft,1); 
%Draw samples for a imiginary part of Fourier coefficients
ImDrw = randn(nfft,1); 
%Form Fourier coefficients by multiplying the spectral power at each freqeuncy
CxDr = (ReDrw + sqrt(-1)*ImDrw).*sqrt(spect(1:nfft)/2);
